# Supplementary material for: Functional analysis of Cdc20 reveals a critical role of CRY box in mitotic checkpoint signaling
Source: Commun Biol. 2024 Feb 9;7:164. doi: 10.1038/s42003-024-05859-6 (PMC10858191; doi:10.1038/s42003-024-05859-6)
Supplement: Supplementary file 4 — Supplementary Data 1 [file 42003_2024_5859_MOESM4_ESM.xlsx]

## Sheet: Sheet1
Fig1B															Fig1C															Fig1D					Fig1E					Fig1F					Fig1G
HeLa	KO1-1	KO1-3	KO1-22		HeLa	KO2-8	KO2-11	KO2-12		HeLa	KO3-9	KO3-11	KO3-13		HeLa	KO1-1	KO1-3	KO1-22		HeLa	KO2-8	KO2-11	KO2-12		HeLa	KO3-9	KO3-11	KO3-13		HeLa	KO3-9	KO3-11	KO3-13		HeLa	KO3-9	KO3-11	KO3-13		HeLa	KO3-9	KO3-11	KO3-13		HeLa	KO3-9	KO3-11	KO3-13
39.9983	40.0042	80.0073	40.0102		59.9995	60.0012	79.9975	90.002		34.9863	116.878	93.5298	132.774		40.0217	30.0132	849.988	200.004		29.9333	90.0112	59.9733	90.0148		39.9965	150.004	139.993	120.001		280	50.0018	50.0007	60		169.984	60.016	59.9995	60.001		14.9625	134.974	60.0103	134.982		259.984	809.972	579.999	600.006
60.0028	50.0017	99.9905	39.9852		79.9995	120.001	80.0003	89.9972		46.7855	81.7722	116.935	58.4443		100.016	100.014	549.985	299.973		129.967	100.001	80.0005	179.971		59.9962	220.001	159.997	150.001		299.998	69.997	50.0043	60.0035		200	70.0025	69.9817	69.9978		9.9725	80.0677	65.0643	120.061		259.988	790.011	530.003	530.002
30.0023	80.0008	249.991	90.0103		60.0023	160	110.003	80.002		46.788	163.59	116.887	93.6058		130.057	110.03	520.003	320.012		49.9833	159.995	99.9867	200.012		59.9982	289.997	170	180.001		300.002	69.9993	60.0005	60.01		200.002	79.9878	69.9957	79.9913		14.9563	130.072	109.988	145.024		280	530.055	599.997	620.002
30.0005	40.0042	200.012	130		49.9943	130.011	70.005	110.014		35.0983	81.8185	58.4585	81.8455		300.019	309.969	300.005	380.004		119.967	180.009	109.995	249.986		69.998	290.003	170.015	249.997		360	69.9993	69.991	60.0187		210.015	80.0052	70.006	79.9962		20.0055	129.997	84.99	114.998		280.034	950.015	629.999	820.003
29.998	59.9882	69.9907	139.987		49.9995	59.9963	99.9842	60.0087		35.1022	93.5562	93.4987	116.94		109.948	209.98	610.009	179.978		199.917	240.003	110.016	249.988		89.2512	319.997	190.013	310.005		380	70.0015	70.0018	79.9918		219.989	80.0275	70.014	79.9998		9.9915	109.984	104.947	100.057		330	529.994	610.014	259.997
59.999	90.0015	90.0125	69.996		60.0012	150.004	99.9892	90.002		46.7352	81.8533	128.582	93.5228		129.95	159.996	90.0243	219.985		259.95	330.007	129.978	320.002		89.999	340	220.014	320.012		389.999	78.5013	70.0077	79.9972		219.993	89.9848	79.9842	80.0017		15.01	89.9647	194.433	165.039		340.004	520.016	310.012	980.006
50.0047	89.992	90.0053	139.989		70.0017	89.9987	89.9932	90.0213		46.767	93.5863	105.322	58.4347		105.488	529.99	80.0232	259.991		79.9833	369.957	139.999	329.979		90.0028	340.008	359.988	339.995		400	79.9988	70.0082	79.9997		220	90.0017	79.9928	80.0067		19.9528	95.0203	154.937	54.9512		340.004	750.017	909.988	220.002
39.9988	90.0002	69.9852	60.004		50.0017	79.9967	60.0053	90.015		35.0732	93.5025	70.1518	58.406		89.9633	590.005	49.9817	210.003		70	379.974	179.981	349.983		100.001	349.992	359.988	349.998		430	80.0002	79.9978	80.0005		229.982	90.0022	79.9993	89.9883		9.938	49.9637	155.127	165.002		400.01	540.044	510.013	399.996
59.996	79.986	70.0015	59.9975		39.9997	110.006	60.0015	64.9952		35.0715	105.178	58.4585	128.538		139.983	460.036	499.984	210.674		169.967	389.985	200.002	349.993		109.999	350.013	380.002	359.994		470.002	80.001	79.998	80.0005		230.005	90.0043	89.9995	89.9963		9.96183	120.066	80.0447	85.002		419.997	220.02	200.009	629.998
40.0035	110.002	49.9968	100.001		50.0017	120.004	80.0215	79.9957		35.1197	93.5332	58.5507	93.503		719.945	230.046	960.017	139.985		49.9667	419.993	209.99	349.995		110.006	360	389.995	379.995		490	80.0012	80	80.0067		239.996	90.005	90.0013	89.9968		20.0397	79.9512	124.993	55.0182		420.004	680.005	180.032	410
29.9993	59.9972	70.0153	129.994		69.9982	140.004	69.9982	50.0078		35.0438	105.252	128.537	70.1187		289.978	170.05	340.003	99.9922		200.067	430.004	209.993	350.012		110.016	389.995	419.995	380.004		519.999	80.0022	80.0007	90.0095		240.007	90.0083	90.0027	89.9995		14.9565	115.022	120.036	95.0147		460.018	429.998	590.014	419.997
39.9957	70.0007	160.001	50.0107		50.0012	89.9952	90.0137	110.003		35.0777	151.986	187.128	93.5145		119.953	329.989	429.984	99.9863		139.95	459.997	210.012	389.992		119.997	390	430.005	410.003		520.002	89.9982	80.0007	90.0122		260.007	90.0093	90.0028	90.0108		10.0515	114.921	49.932	139.97		470.01	400.017	269.988	230.001
50.0008	79.9918	60.0108	69.993		50.0013	99.9927	150.001	100.002		35.1457	81.8533	187.073	187.091		659.971	100.01	240.021	180.011		160.017	460.023	210.013	390.001		119.999	390.002	479.998	449.998		530	89.9985	80.0092	99.9907		279.978	90.0095	90.012	99.9875		9.9855	75.104	120.079	79.95		519.989	499.989	720.006	510.007
40.003	40.0012	69.9948	89.9908		40.003	99.9993	99.999	99.9997		23.4335	292.184	70.1613	81.841		229.957	629.971	729.991	140.005		59.9667	510.027	210.016	390.002		130	390.007	479.998	450.006		550	89.9992	89.9912	109.989		299.996	90.0143	90.0137	99.9908		14.9978	104.998	149.969	150.026		519.999	230.007	120.01	600.008
40.0042	89.9943	40.0048	70.0058		40.003	79.9957	99.9947	110.005		35.1248	93.4112	175.408	46.8758		460.067	279.967	520.023	119.998		170.05	530.016	220.003	409.99		139.996	410.019	479.998	460.01		580	90.0012	89.9933	109.998		300.024	90.0183	99.988	99.9985		19.9623	135.11	140.005	115.011		520.009	640.016	310.006	770.001
29.9978	50.0008	70.0182	69.9982		50.0063	140.002	49.9985	70.0037		35.0828	70.1438	140.27	70.1378		199.948	139.999	609.989	120.01		279.983	569.992	220.004	410.002		170.001	425	499.995	479.994		589.999	99.9975	89.9943	110.001		310.01	90.0183	99.9968	99.9995		19.9268	130.121	54.9582	119.968		549.972	570.012	160.002	450.007
29.9983	90.0022	49.981	50.0092		39.9987	169.997	100	70.0118		46.6187	70.1787	70.2048	70.2045		170.065	100.04	760.005	200.002		120.067	630.011	230.016	430.002		190	470.002	500.002	499.991		599.999	99.9988	89.9983	110.002		319.989	99.9975	99.9997	100.004		14.9883	69.965	90.0003	150.017		549.995	199.995		999.997
40.0008	80.0017	90.0053	70.012		49.9983	170.001	90.0122	69.9988		47.2262	140.276	81.9467	81.8792		240.006	279.973	389.983	219.987		200	649.992	310.011	430.007		190.001	479.995	519.99	499.993		600	99.9998	89.9983	119.995		330.023	99.9983	100.003	100.008		15.0653	79.9577	124.983	130.024		550.011	740.003		290.007
40.0033	139.996	50.0003	129.993		49.9963	139.995	60.005	90.01		46.8127	128.622	175.345	46.7712		60.05	239.988	409.97	169.968		40.0167	650.002	319.988	449.976		200.001	519.999	520.001	499.997		619.998	99.9998	89.9993	119.997		339.998	100.001	100.004	110.005		20.0098	134.97	74.935	114.958		560	609.985		310.001
39.998	80.002	159.994	79.998		60.0022	70.0115	99.9992	60.0067		35.1	81.8712	140.24	46.7582		210.006	309.993	499.989	230.003		89.9833	650.031	319.992	490.017		229.998	519.999	529.993	529.995		630	100	99.9959	120.002		340	100.002	100.004	119.994		14.9768	104.978	95.056	110.013		560.01	760.009		589.987
50.0048	140.001	79.9935	120.006		70.003	100.001	100.005	60.0067		46.7362	93.5198	46.7703	128.618		470.011	259.967	229.975	420.007		169.917	650.038	369.996	500		239.999	530	529.995	550.01		639.999	100.001	110	120.003		350.002	109.989	100.011	119.995		10.01	134.958	95.048	145.02		570.002
49.9993	50.0022	69.9935	80.0308		59.9987	89.9972	149.998	80.0043		35.1218	105.276	105.231	93.5717		99.9793	299.951	250.007	119.985		159.983	689.978	380.021	500.007		269.999	539.998	540.011	550.01		650	109.999	110	120.004		350.003	119.981	110.01	120.002		20.1037	109.947	89.9212	145.058		570.032
39.9972	50.012	40.0045	50.0008		49.996	69.9938	99.9932	70.0092		35.0317	81.8838	128.581	81.912		129.993	50.0057	90.0027	180.017		60.05	699.981	430.016	510.019		289.998	590.001	550.006	550.016		650	110	110.004	120.006		359.989	119.998	110.018	120.002		14.9788	90.0087	125.066	74.9587		580.011
39.997	80.0093	69.9868	80.0148		39.9978	70.0002	109.982	50.0093		35.144	70.1785	140.286	81.7903		249.992	100.011	80.0095	150		169.917	710.041	470.007	510.022		290.001	610.001	580.005	579.997		720.001	110.001	119.991	120.013		369.984	130	119.993	120.002		15.0083	85.0172	80.0643	110.16		580.024
30.0025	150.001	50.013	59.9893		40.0003	50.0005	199.972	60.0095		46.7258	70.138	116.984	70.095		299.981	190.013	299.998	119.998			730.01	490.011	530.014		320.002	619.999	599.994	610		730	119.999	120.008	120.017		370.002	130.006	120	120.01		15.0025	75.109	144.987	85.0972		610.026
39.995	39.9997	119.987	130.007		50.006	80.0002	80.0283	100.003		35.0172	70.1513	335.43	58.5495		129.984	359.95	300.007	59.9798			730.028	570.006	580.016		420.002	649.999	619.999	669.994		750	120	120.011	129.997		389.985	150.02	129.997	120.02		19.9898	50.0442	159.958	144.938		660.036
29.9907	89.9998	59.9858	130.007		30.005	70.0002	49.9998	120.013		35.119	70.0962	93.5173	140.398		360.062	519.983	490.01	120.017			730.028	600.004	590.021		429.998	660.003	630.006	669.998		760	120.001	130	130		400.002	160.006	140	139.983		15.0093	75.015	155.007	160.023		700.007
59.9965	90.0073	39.9898	80.0158		59.9972	69.9943	79.9743	110.003		35.102	81.8242	187.112	58.492		120.017	259.986	219.978	370.005			749.987	630.011	600.001		470.001	709.998	679.996	670.01		760.002	120.002	130.002	130.002		409.988	170.001	140.01	149.982		14.9812	105.022	159.885	119.941		710.041
39.995	40.001	49.9928	99.9853		30.0013	60.0083	169.996	80.0218		35.0793	105.25	81.904	93.512		110.081	120	369.962	230.009			750.031	760.003	749.981		490.002	719.999	699.994	700.007		789.998	120.003	159.998	140.004		479.992	170.005	140.023	149.994		15.0093	74.946	114.916	95.0418		730.004
40.0012	69.9995	80.001	50.0275		79.9908	100.008	129.979	70.0103		35.0548	70.173	58.523	81.783		379.995	250.039	180.032	219.969			979.983	1053.58	849.985		540	970	709.995	729.996		800	130	160.002	140.011		500.015	185.013	150.023	150.001		20.1033	114.933	109.886	95.0178		740.011

## Sheet: Sheet2
Fig2C										Fig2D										Fig2E										Fig2F
WT	Del IR	Del C box	Del IR+C box		WT	Del IR	Del C box	Del IR+C box		WT	Del Del D box R	Del DelABBA R	Del KEN box R		WT	Del Del D box R	Del DelABBA R	Del KEN box R		WT	Del Mad1	Del KILR	Del Mad2		WT	Del Mad1	Del KILR	Del Mad2		WT	Del CRY	6A	Del KEN		WT	Del CRY	6A	Del KEN
40.1	369.983	609.967	869.95		120	280	440.017	889.95		59.9833	50.0167	29.9333	20.0167		269.983	80.0167	120.017	39.9833		60	59.9667	970.017	29.9833		300	250	1080.02	30		70.0667	20.0833	29.9833	40.0667		740.017	39.9833	470.017	380.017
59.9167	530.017	550	649.983		1080.02	600.017	540	410.017		100.05	49.9833	19.9833	20.0167		219.983	140	180	20.0167		30.0333	50.05	719.967	20.0167		330.017	310	430	30.0167		79.9	30	40.0333	70		120	40	340.033	699.967
30.0167	269.9	1009.97	589.967		500	720.017	320	720.05		40	30.0333	60	29.9833		359.983	100.017	160	40.0167		49.9667	49.9833	190.017	19.9833		370	160	570	29.9833		100.117	40.1833	29.9833	70		140	60.0333	270	599.967
39.9833	460	890.033	590		200.017	470	720.017	899.983		50.0167	49.9667	49.9833	30.0333		490.017	90	90.0167	30		79.9667	19.9833	729.983	30		550	190	130.017	29.9833		70.1167	30	39.9833	69.9667		830	50	60.05	600.033
40	549.967	450	339.967		280	390.017	739.983	159.967		80.05	49.9833	49.9333	40.0167		370	90.0167	140	20.0167		59.9833	30.0167	680	20.0333		330	220	280.017	40		20.0833	30.0167	40.0333	39.9833		159.983	40.0167	280	679.933
39.9667	1040.03	89.9167	990		630	630.017	590.017	220		99.9667	90.0167	39.9833	30.0167		460	100	220	30		69.9833	40	900.033	30.0333		160	210	650	30		69.9667	29.9833	40	110.05		490	30.0167	229.95	450
99.95	329.917	400.067	430.05		460.017	339.983	710.017	699.983		90.0167	30	29.9833	30.0333		450	190	240	40.0167		40.0167	29.9833	589.95	20		570	340	570	30.0167		40.05	40.0333	39.9833	80.05		530	39.9833	259.983	289.983
200.067	399.983	450.05	120.033		690	130	599.983	530.033		49.9667	29.95	39.9667	30		410	90	90	40		39.9833	39.9833	270.017	20.0167		1170	370	199.983	30		79.9	29.95	39.95	59.95		1030	30.0167	370.05	719.683
29.8833	1039.97	759.983	890.033		130	769.983	810.017	750		100.017	40.0167	49.95	30		430.017	99.9833	190	20		79.95	40.0333	1010	20.0167		720	299.983	109.833	30.0167		39.9333	29.95	30.0167	70.0167		470	20.0167	329.967	260.033
43.9833	570.033	429.95	690		230	880.017	680	1070.03		40	50.0167	50.0167	30.0667		519.983	80	150	39.9833		69.9833	50.0667	850.017	20		920	130.017	119.983	39.9833		90	30.0167	30	59.9833		220	40	149.967	310.067
39.9833	1029.98	370	859.95		240	430	249.967	440		49.9667	29.95	30.0167	30.0333		1040.02	90	200	29.9833		40	39.9667	129.983	9.98333		320	179.983	719.983	30		60.0833	20.0167	30.0167	70.05		360	49.9667	320	330.017
80	890	480	850.033		49.9833	590.017	600.017	590		50.0333	70	30	20.0333		359.983	90	140	20		99.9833	69.9833	160.033	20		850	89.9833	100	20.0167		109.95	30.0333	19.9833	50.0667		240.017	50.0167	59.9833	580
59.8667	830.067	909.95	700.033		580	590.05	170.083	829.933		69.9833	40	40	20		440.033	160	100	29.9833		90.0167	60.0167	429.967	30.0167		210	180.017	829.983	39.9833		39.95	39.95	19.9833	69.9667		1100	40	520	490
40.0167	419.883	790.033	800.033		600	280	860	659.983		50.0333	50	39.9833	29.9667		560	140.017	170	40		50.05	30	769.967	30.0167		520	150	690.017	30		29.9167	19.9333	40.05	80		290	29.95	210	430
50.0833	80.1333	459.983	140.067		479.983	840.05	349.983	240.033		59.9833	49.9667	30	29.9833		239.983	110	50.0167	30.0167		60	59.9833	469.967	19.9833		590	130	749.983	39.9667		50.0667	30.0667	30.1167	40.05		910.017	30	320.05	650
49.8333	609.983	310.033	769.95		900.017	419.983	799.967	370		59.9833	30.0167	30	19.9833		300	120	120	29.9833		109.983	40	579.983	20.0167		410	299.983	630.017	30.0167		39.9667	30.0167	30	40		860	29.9833	330	650.05
40.0167	759.917	910	79.9667		490.017	680.033	760	480		79.9833	60.0167	49.95	29.9833		530	80	220	30		60.0167	60.0167	790.033	20.0333		440	1070.02	719.983	30.0333		60.0833	30.0333	30	50.0833		760	20.0167	450	769.983
29.9667	780.017	429.983	140.017		680	649.967	559.95	359.983		70.0333	40.05	19.9833	30		550	80	120.033	30		130	60.05	739.983	30.0167		1020	270	540	60		50.0667	39.9833	50	49.9		400	40.0167	390	339.983
39.95	610.033	549.983	390		850.017	559.967	680.017	509.983		100.033	69.9667	29.9833	30		629.983	180	150	30		120	29.9833	730.05	19.9833		440	189.983	1139.98	29.9667		49.9833	30	50.0167	59.9833		959.983	49.9667	260.067	379.983
40.05	979.883	470.017	740.017		280.017	830.033	860.033	470		50	50	49.95	20		790	120.017	220	29.9333		69.9833	50.0333	480.033	20.0167		670	190.017	659.983	29.9833		39.9333	30	40.0167	50		430	30	349.967	559.983
30.05	320.017	590.033	659.983		729.983	930.033	489.983	499.983		39.9833	39.9833	30	30		330	100	140	30		40	49.9667	460.05	20		499.983	190	400.017	30.0167		39.9333	30.0167	79.9667	40.05		489.967	40	330.033	630.033
60.0333	120.05	519.983	520.017		680	509.95	830.083	489.983		49.9833	50.0333	40.05	30.0333		430	140	120.017	19.9667		90.0167	30.0333	520.017	20		360	210	880.017	30		40.0333	29.9833	29.9667	69.9167		910.017	39.9667	320.033	389.983
80.1167	820.067	470	440.033		130	840	909.933	720.033		59.9833	49.9833	40.0167	20		600.017	90.0167	220	30.0167		39.9333	50.0167	339.983	29.9833		279.983	170	1190	19.9833		50.05	20.0833	40.0333	60.0833		810	39.9667	99.9667	619.967
29.8833	480.033	400.067	450.05		890	470	750.05	849.983		70	49.9667	30.0167	29.9667		530	430	150	30		99.9833	50.0167	569.983	19.9833		380	299.983	100	19.9833		50.0167	30	40	49.9667		550	39.9667	200.017	420.05
60.0167	609.95	850	570.033		780	340.017	300.067	689.95		50	50.0333	50.0333	20.0333		580	480	100	39.9833		50.0333	40.0167	550.017	29.9833		740.017	150.017	679.983	30.0167		69.9333	30.05	29.95	80.0167		500	19.9667	390.083	439.983
60.1	109.95	1139.92	569.933		260	589.983	410.017	550.033		89.9833	39.9833	40.0167	19.9667		670.033	570.033	110.017	30		59.9667	30.0333	609.967	20		339.983	80	610	30.0167		40.0167	40.0333	59.95	59.95		609.983	39.9667		670
30.0167	619.967	600.017	920.05		700.033	640	950.05	970		99.9667	50	30.0167	29.9833		650.017	550.017	130	30.0167		40.0167	39.9833	759.95	29.9833		740	269.983	130.033	50		70	39.9667	29.85	39.95		180.017	50.0167		439.967
70.0667	700		590.017		970	720	249.983	600.1		29.95	70.0167	39.9833	30.0333				220.017	30		49.9833	39.9833	780	29.9833			109.983	420	30.0167		79.9667	20.0167	20.0333	40.0667		529.967	40.0167		550.067
70.05	349.85		580.017		829.983	709.967	890.067	449.983		59.9833		40.0167					200	40.0167		40	29.9833	430.017	29.9833			279.983	150.017	30.0333		50		29.9833	40		460.017	40		1100.07
60.0333	209.917		930.05		440.017	660	830.017	490		49.95		30.0167					149.983	30.0167		50	30.05	560	19.9667			279.983	860	30.0167		50.0833		109.95	149.933		620.033	20.0167
	1139.87		570.017		340.017	1030.05		530.05		40.0167		40					170.017	30		40.05	50.0167	530	30.0167			200	1070	30.0167		49.95		40.05				39.9833
	760.033		650.017		820	969.983		500.017		60.0167		59.9833					90	40.0167		49.9833	40.0167	800	20.0167			270	380	20								50
	730.033				140.017	520.033				50.05							199.983			80	70					129.983	200	50
					880.033	550				50							210				39.9833					340	870	29.9833
						1050.02				50.05							119.983				40.0167						440.017	29.9833
						810.033				70.0333							150.017										500	19.9833
						980
						379.967
						830.033
						419.967
						360

## Sheet: Sheet3
Fig4A								Fig4B										Fig4C								Fig4D
WT	R162EK163E	R162E	K163E	E180RD203R	E180R	D203R		WT	CRY/3A	C165A	R166A	Y167A	IPS/3A	I168A	P169A	S170A		WT	C165D	R166D	Y167D	I168D	P169D	S170D		WT	3D	4D
340	150.017	600.017	449.95	210	490.033	480		490	120.017	860	130	520	70	679.967	760.05	399.967		530	389.983	130	80	220.033	319.983	510		640	150	60
459.983	600.067	549.983	389.967	260	559.983	790.017		600	90.0167	310	90.0167	460	149.983	379.967	540	309.967		220	399.983	140.033	120.017	109.983	690	379.983		250	140	60
710	300	629.983	410	210	220	760.033		629.983	59.9833	200.017	90	600.017	140	179.967	589.967	480.017		469.983	150.017	90.0167	100	180	720.033	339.983		400	120	110
540	270.033	519.983	410.033	179.983	280.017	390		640	70	479.983	110	250	89.9833	370	619.95	590		379.983	659.983	79.95	150	500	120.017	660		220	90	60
800.017	379.967	590	490	320	559.983	300.017		550	70	469.983	90	419.983	80.0167	430.033	309.95	379.983		450	690.017	130.017	140.017	210	500	270		400	100	80
380	200	480.017	319.967	320	340	509.983		810	80	640	120.017	520.017	100.017	630.067	540.017	389.967		190	770	140.033	109.983	149.983	569.983	620.017		230	160	50
690	449.967	339.983	470.017	469.983	780.017	350		920.017	110.017	540.017	99.9833	430.017	109.983	760	510.05	519.983		429.983	430	90	130	419.983	620	650.017		180	60	40
410	180	210.033	550	140.017	300.017	530		630	70	580.017	180.017	419.983	139.983	470.05	440.033	479.983		260	520.017	50.0167	40.0167	120	699.983	700.017		400	100	50
309.983	380.05	180.017	579.967	200.017	539.967	500		700	100.017	350	60	580.017	99.9833	400	410.033	350		510	349.983	90.0333	100.017	140.033	520	470		590	190	90
810	200.017	250	350	190	540	690		399.983	130.033	480.017	89.9833	240.017	70	569.95	520.05	270.05		779.983	510	139.983	110.017	139.983	590.05	509.167		310	100	60
540	189.967	400	679.967	200	550	700		580	120.017	560	109.983	570.017	109.983	270.017	610.05	780.017		1000	709.983	129.933	110.033	100.017	860.033	470		240	140	70
210	140.033	210.033	669.983	279.983	130.017	199.983		570.017	170	540.017	119.983	500.017	140	649.983	419.983	319.983		690	479.983	80.0167	190.033	150	530.017	330.017		600	120	70
660	289.967	410	340.033	280.017	519.983	689.983		510	80.0167	390	90	419.983	100.017	260	500.067	389.967		719.983	599.967	190.017	120.017	259.983	400.017	530		170	80	60
670	359.967	679.983	219.983	139.983	230.033	830.017		500	100	290	130.017	410	169.983	379.983	650	439.983		350	490	100.017	150.017	230	400.033	379.983		420	120	50
570	259.983	819.983	380	440	340	180		530	80	560	150.017	320	120	530.033	720.033	660		530	420.067	89.95	110	170	580.017	420		500	110	50
350	200.017	580	920.05	130.017	280	499.983		530	100	440	100.033	440.033	80.0167	390.033	480.033	850.017		610.017	620.017	140	110	220.017	450	530.017		340	80	60
490	480.017	409.983	459.983	280	719.983	189.983		350	110	490	129.983	380	90.0167	280.017	830			530	440.033	110	80	109.983	570.017	620.017		350	80	80
670.017	369.983	330.017	719.967	240	400.017	450.017		760	100	610.017	109.983	260	89.9833	489.983	410.017			800	490	139.983	80	130.017	460	429.983		210	150	40
620	480.017	479.967	410.017	370	560	589.967		680	79.9667	520.017	209.967	550.017	80.0167	430	289.983			500		139.95	49.9833	319.983		570.017		380	100	80
280	189.967	579.983	599.983	330	239.967	300		550	89.9833	760.017	159.983	510	110.017	350						109.983	120.017	240.017		679.983		510	120	60
680	340.033	470.033	730.033	280	589.983	290.017		320	109.983	470	79.9833	540.017	189.983	480.017							140	369.983		240.017		610	120	50
450	370	320	480	150	730.017	480		540.017	69.9833	900.017	70.0167	569.983	140	500.067							119.983	119.983		439.983		370	90	70
300	199.983	490.017	670	260	350	509.983			109.983	360.017	160	599.983	100.017	750.033							110	110		450		390	70	90
570	229.983	299.983	369.983	360.017	480	499.983			139.983		90.0167	460.033	150	720.017							110.017	120		580		390	130	60
719.983	149.967	419.967	410	509.983	350	439.983			110.033		99.9667	439.983	169.983	400							120	189.983		630		380	130	70
370	340.05	500.033	349.983	330.017	730	160			110.017		110.017		149.983	760.067							130	140				590	150	90
260	269.983	199.967	679.983	420	490	300			89.9667		129.983		120									189.983				190	110	60
420	180	320.033	490	369.983	310.017	590			70.0167		130.017		149.983									120				280	110	80
250	390.067	210	780	180	350	310			70				160													370	170	60
240	250	650.017	400.017	170	210	159.983			160.033				139.983													630	110	60
600	290.017	369.983	500.017	229.983	410	879.967			70.0167																	440	80	100
	310.05	500.033	470	330.017	770	459.983			90																	190	100	70
	239.967		660.017	290.017		470			90.0167																	260	120	50
	270.033		430.033	259.983		369.983			90																	530	100	50
	169.983			289.983					69.9833																	380	100	50
	320.017			220.017					79.9833																	380	90	60
	150.017			510					99.9667																	500	120	60
	399.983			400					89.9667																	540	250	60
	430.05			179.983																						520	90	210
	290			330																						270	90	70
	359.983			240.017																							130
	350.033			249.983																							170
	410			409.983																							70
	309.983			330																							150
				190
				220
				510
				290
				240

## Sheet: Sheet4
Fig4H
		Run1: 15 mins				Run 2: 15 mins				Run 3: 15 mins				Standard Deviation 15 mins		Mean 15 mins	Normalised
				%				%				%
	No MCC	67063.6	28.376	100		69639.8	31.458	100		56508.1	30.863	100		0		100	1
	MCC Wt	37549.7	15.888	55.991		32236.7	14.562	46.2903		26961.6	14.725	47.7109		5.23899		49.9974	0.499974
	MCC 4D	75592.1	31.984	112.715		64248.1	29.022	92.2563		51342.4	28.041	90.8564		12.236		98.6092	0.986092
	MCC 2E	56134.8	23.752	83.7045		55250	24.958	79.3375		48284	26.371	85.4454		3.14661		82.8291	0.828291
		Run1: 30 mins				Run 2: 30 mins				Run 3: 30 mins				Standard Deviation 30 mins		Mean 30 mins	Normalised
	No MCC	46453.6	26.628	100		63666.2	29.246	100		67924.9	32.934	100		0		100	1
	MCC Wt	26750	15.333	57.5822		30313.2	13.925	47.6133		40243	19.512	59.2458		6.29099		54.8138	0.548138
	MCC 4D	60152.3	34.48	129.488		67889.5	31.186	106.633		43193.9	20.943	63.5908		33.4599		99.904	0.99904
	MCC 2E	41099.4	23.559	88.4745		55825	25.644	87.6838		54886	26.612	80.804		4.21887		85.6541	0.856541
All Gels 17-02-2023
20 secs
tiff
ImageJ
Normalised against No MCC

## Sheet: Sheet5
Fig5B
WT	2XC box	2XCRY	WT	2XC box	2XCRY
35	45	285	660	240	510
95	45	225	450	760	550
175	65	85	590	370	210
125	185	75	590	660	510
75	65	85	270	430	530
75	25	65	380	600	310
50	45	75	580	350	290
25	65	55	270	390	350
135	60	35	680	620	470
60	45	95	770	700	480
45	95	105	470	440	230
75	35	25	430	560	330
45	25	55	360	550	500
45	25	105	560	260	510
145	245	75	670	320	520
125	45	115	360	520	450
65	25	75	370	790	610
205	95	45	640	510	400
45	75	65	480	460	600
75	55	135	200	440	680
85	85	85	560	580	640
135	135		590	660	330
105	65		180	400	470
25	25		260	530
55			690	570
45			630	360
85			190	440
25			290	460
85			520	570
55				340
105				310
25				730
65				380
65				540
				640
				510
				800
				340

## Sheet: Shee6
Supplementary Fig1F

## Sheet: Sheet7
Supplementary Fig2A										Supplementary Fig2C
HeLa	KO3-9	KO3-11	KO3-13		HeLa	KO3-9	KO3-11	KO3-13		min																															KO-9
23.3043	23.3473	39.632	23.3382		11.682	81.8447	58.4478	105.2		0	1	1	1	1	1	1	1	1	1	1	1	1	1	1	1	1	1	1	1	1	1	1	1	1	1	1	1	1	1	1	1	1	1	1	1	1	1	1	0.929736
23.3817	23.3673	11.7332	23.4403		23.4038	70.219	93.481	35.004		10	0.56086	0.979652	1.0027	0.817736	0.945472	1.11419	1.021	0.824055	1.20278	0.977051	0.851594	0.872608	1.35489	0.869887	0.97796	0.992358	1.05018	1.0004	0.807389	1.34027	0.882473	1.31168	0.85718	1.2101	1.04773	0.941467	0.960143	1.22569	0.963483	1.13419	1.1089	1.09921	1.16339	1.0167	1.20251	1.00025	0.911508	0.772643	0.949222
23.3518	11.668	23.406	23.3468		11.692	70.219	81.7655	58.4413		20	0.570852	0.775434	0.91642	0.731455	0.765943	0.887485	0.948468	0.754723	0.948768	0.5927	0.796813	0.620143	1.08746	0.670853	0.788623	0.698472	0.835667	1.02855	0.66048	1.31213	0.718673	1.14612	0.509809	1.04613	0.910786	0.791576	0.778804	1.16437	0.817	1.03705	0.983682	1.02607	1.17362	0.958131	1.17162	0.909474	0.905318	0.916511	0.934982
23.3972	23.3628	11.7198	23.4042		11.663	70.1397	116.862	58.45		30	0.526342	0.160107	0.602319	0.373918	0.570338	0.250308	0.809081	0.616509	0.695651	0.109143	0.165538	0.249372	0.492671	0.155878	0.174433	0.298981	0.371527	0.926058	0.570478	0.939973	0.240786	0.327987	0.187549	0.558592	0.67877	0.195746	0.283226	0.817353	0.370332	0.815477	0.961689	0.99304	1.08651	0.872277	1.11043	0.820097	0.777654	0.835259	0.850665
23.3753	23.3628	23.4345	35.0728		23.4227	116.927	81.887	46.7392		40	0.411284		0.173092	0.188106	0.154207		0.162429	0.161073	0.380804				0.22671					0.599465	0.280336	0.76409					0.24823			0.18406		0.30648	0.870521	0.916008	0.93055	0.884965	0.92366	0.85904	0.736452	0.815878	0.77478
23.4003	23.4145	23.3765	23.3795		11.6773	187.06	35.082	70.1728		50	0.29017								0.183075										0.136403	0.42376											0.854204	0.857615	0.852469	0.851343	0.928904	0.719995	0.629085	0.81066	0.72419
11.7233	23.392	11.7335	23.3302		23.3795	58.4622	128.537	23.3785		60																				0.167956											0.642781	0.856435	0.953633	0.848171	0.844988	0.697012	0.562411	0.757734	0.62226
35.0378	23.2673	23.3858	35.0562		11.6888	70.1438	163.687	81.8877		70																															0.672934	0.812552	0.896026	0.868471	0.880245	0.467441	0.472904	0.730898	0.517332
23.3627	23.3185	23.4273	23.3693		11.7088	70.1768	163.761	134.618		80																															0.573962	0.695647	0.88057	0.829774	0.818765	0.370403	0.390197	0.74208	0.350197
23.4133	23.3385	23.4157	23.3468		11.6713	46.8402	58.531	93.571		90																															0.493437	0.612245	0.789442	0.749418	0.83479	0.293412	0.336006	0.654864
23.4377	23.2952	11.6768	23.3693		11.6872	58.477	35.087	70.1728		100																															0.492373	0.54406	0.630068	0.683866	0.758741	0.170327	0.291557	0.594111
11.732	23.3882	23.3858	23.3302		11.7015	46.7183	46.7153	46.7392		110																															0.281305	0.45995	0.560618	0.617255	0.686772			0.567648
23.4187	23.351	11.7223	23.3795		23.3437	58.4882	87.7354	123.037		120																																0.407573	0.403653	0.614083	0.626166			0.517331
23.3987	23.4298	23.3827	11.7028		11.7232	157.641	23.4157	116.902		130																																0.287838		0.488687	0.548368			0.417816
23.3822	23.404	23.341	23.3602		11.7178	58.4493	116.899	58.4542		140																																		0.392683	0.490676			0.358927
23.3613	23.4355	35.1	11.7157		23.4202	81.7942	11.6703	35.0118		150																																		0.329879	0.39627			0.329109
23.3705	23.3557	11.6768	23.3362		23.3397	81.8185	147.941	35.1337		160																																						0.190086
23.3875	23.4298	11.6768	23.4732		11.6757	163.641	116.941	105.177		170
23.4187	23.4093	23.3782	58.2818		23.3525	116.867	128.669	70.1675		180
11.7152	11.7173	23.4138	23.3952		23.3677	93.507	81.88	70.1373		190
23.2877	11.699	23.375	23.3445		23.331	58.4668	105.255	46.8005		200
23.3788	23.336	23.4138	23.4085		11.7232	70.1785	105.177	116.953
35.0758	35.0805	11.6853	23.3592		11.7232	116.913	105.297	46.741
23.3828	23.4188	23.4277	23.3343		11.6748	46.7325	81.8525	46.8223
23.3632	23.354	23.3782	23.4395		11.7125	70.1658	58.4183	93.5948
11.6745	23.2972	34.9927	23.3445		11.6888	70.1955	147.942	46.8005
23.4273	35.057	11.677	23.4428		11.7167	58.4493	105.24	70.1373
23.4142	11.6478	23.3412	23.3592		11.7247	46.8147	105.297	35.0837
11.6975	23.337	23.4277	23.4085		11.7167	147.961	93.5418
11.7013	23.3202	11.6715	23.379		11.7118	81.8305
[truncated: 81 more columns]

## Sheet: Sheet8
Supplementary Fig 3B									Supplementary Fig3C
WT	Del IR	Del C box	Del C box Del IR	WT	Del IR	Del C box	Del C box Del IR		siCon	siBubR1	WT	Del KEN	K250R	K250Q
250	990	679.983	600	430	940	700.033	499.983		380	40.0167	360.033	40	310.033	229.95
400	630	619.983	280.017	309.967	589.967	480	639.983		680	30	480	30	360.017	420.033
420	649.983	890	580	580.017	669.983	770	620		340	30	349.95	40.05	399.933	410.1
499.983	770	1029.98	520	699.983	409.983	859.983	639.967		120	50	470.033	19.9833	389.95	280.033
620	559.983	500.017	509.983	540	889.983	930.017	399.983		350.017	230	419.983	30	370.017	360
570	810	620	559.983	760	450.033	769.967	990		690.017	29.9833	300	29.9667	550	220.033
400	190	470	590	600.05	659.983	680.017	509.983		309.983	29.9833	640	40	550.017	290.033
580.017	520	630	730	320.033	500.017	640.033	650		370	30	550.017	30.0333	329.983	270.067
350	649.983	580.033	659.983	709.983	730	640.017	660		360	40.0167	500	30.0333	460.067	390.017
700.017	880	660	500.017	660.017	620	720.017	539.983		410.017	40	330.033	50	349.967	390.017
620	569.983	560.017	409.983	630.017	770.017	590	680		250	30.0167	360.033	29.9833	180	529.967
590	780	810	610.033	540	790	890.017	420.017		320.017	40.0333	510.033	19.9833	560.033	340.067
250	479.983	880	600	580	520	430	510		280	30	310.033	29.9667	480.05	279.967
370	780	380	419.967	590	700	169.967	450.033		410	30	410.017	30	329.967	470.05
530	760	760	470	670.033	1050	649.983	550		270	29.9833	399.967	30.0333	580	300.017
280.017	559.983	770	559.983	769.983	789.983	620.017	360		360.017	20.0167	359.983	30	369.95	460.017
89.9667	509.983	489.983	550	289.967	470.017	910	520.033		230	30.0167	230.033	39.9833	170.05	280.033
630	659.983	970	450	609.967	800	570.017	670.017		310	40.0167	399.967	59.9833	279.9	480
430	830	580	310	339.983	679.967	550	500		500	29.9833	329.983	39.9167	310.067	280.067
440	380	579.983	260	450	320	590.033	790.017		450	40.0167	349.983	30	359.983	310.017
430	640.017	900	469.983	420.017	660.017	520	530		540	360.033	400.067	29.95	453.333	360
150	690	549.983	529.983	560.017	670	670.017	740		300	40	390.05	40.05	719.983	230
850	859.983	630	650	529.967	660.017	740	719.983		310	29.9833	259.967	49.9667	430	409.95
429.983	480	739.983	400	480.017	810	899.983	620.033		570	29.9667	219.933	29.9833	310.017	209.983
330	570.017	949.983	620		690	870.033	190		390	89.9833	290.017	30	270.05	299.983
260	229.983	540	650		840.033	740.033	680.017		330	19.9833	510	30.0333	110.033	359.95
240	650.017	800	630		580	580.017	410		520	30	460.05	29.9833	119.983	290.017
539.983	480	710.017	770		609.967	659.983	650		260	20	340.017	30.0167	400.033	320.033
99.9833	979.983	750	630		720.017	829.967	489.983		400	450	400.017	40.0333	570.017	450.083
510.017	479.983	840	449.983		509.983	930.017	719.983		540	29.9833	640.033	49.8	349.983	380.017
499.983	530		790		730	590	519.967		450	29.9833	450	49.9667	690.067	410.05
380	830				479.983	710.017	619.983		230	29.9833	669.967	30.0333	489.983	299.967
539.983	670				620	799.983	879.983		370	30.0333	279.967	19.9667	480.033	460.033
670	520.017					569.967	430		390	229.983	370	50	529.983	399.967
200						759.967	809.967		400	19.9833	310.05	20.0333	290.05	210.017
320							590		650	40	460.05	29.9833	399.983	360.033
330							410		440	20	320	30.0333	359.95	269.95
570									330	30.0333	569.983	40.0833	340.05	390.05
480									400	30	220.033	40.0333	329.967	270.017
									130	20	289.983	29.9833	239.95	420.05
									460	400	500	30.05	510.017	250.017
									100	30	369.983	40.0167	400.05	989.967
									340	330.017	290.017	40.0167	510.1	289.967
									390	200	459.95	50	209.967	449.967
									279.983	29.9667	570.017	40.0167	450.033	250.017
									300	260.033	240	29.9833	419.983	509.933
									250	30.0167	400.017	29.9833	559.983	249.983
									300.05	29.9667	340.05	29.9833	370	399.95
									320	30	270.033	39.9833	359.983	849.983
									270	30	340	30	490.05	429.95
									360	499.95	350.05	39.9833	500.017	519.983
									260.017	20.0167	220.033	30	190.033	310.067
									330	49.9667	560	40.05	599.983	420.017
									320	30.0167	219.967	40.0167	529.983	400.017
									420		419.933	49.9667	269.983	220.017
									370		349.983	29.9667	500.083	340.1
											270.017	39.9833	299.983	570.033
												30.0333	270.067	289.95
												29.9833	290.05	349.917
												40.0167	340.033	330
													420.017	399.9
														360.067
														200.017
														449.95
														570.033
														320.067
